# Supplementary material for: Aro: a machine learning approach to identifying single molecules and estimating classification error in fluorescence microscopy images
Source: BMC Bioinformatics. 2015 Mar 27;16:102. doi: 10.1186/s12859-015-0534-z (PMC4450985; doi:10.1186/s12859-015-0534-z)
Supplement: Additional file 2: Figure S1. — Calibration curves based on majority rules classification are not as robust to individual curation differences as those based on bagged probability estimates. As in Figure 3, a corpus of manually curated spots was used to construct calibration curves. Instead of the average probability across trees (as in Figure 3), the initial probability estimate (x-axis) is the fraction of trees classifying a local maximum as a spot. [file 12859_2015_534_MOESM2_ESM.zip]

Archive with 1 entries (1 files):
- 12859_2015_534_MOESM2_ESM.eps
