# Supplementary material for: Aro: a machine learning approach to identifying single molecules and estimating classification error in fluorescence microscopy images
Source: BMC Bioinformatics. 2015 Mar 27;16:102. doi: 10.1186/s12859-015-0534-z (PMC4450985; doi:10.1186/s12859-015-0534-z)
Supplement: Additional file 3: Figure S2. — Artificial data used to test the method. Maximum merge images of the image stacks constructed to test the method. One of the three embryo background used for the artificial data. The point source intensity decreases from left to right and density increases from top to bottom. The density is measured by the mean distance of a pixel to an artificial spot center. The signal to noise metric (numbers in white to the bottom left of each embryo) is the average pixel intensity at the centers of these artificial spots minus the mean pixel intensity of the image divided by the standard deviation of the pixel intensities in the image. (see Additional file 1 for details of construction). [file 12859_2015_534_MOESM3_ESM.zip]

Archive with 1 entries (1 files):
- 12859_2015_534_MOESM3_ESM.eps
