# Supplementary material for: Aro: a machine learning approach to identifying single molecules and estimating classification error in fluorescence microscopy images
Source: BMC Bioinformatics. 2015 Mar 27;16:102. doi: 10.1186/s12859-015-0534-z (PMC4450985; doi:10.1186/s12859-015-0534-z)
Supplement: Additional file 4: Figure S3. — The second of the three embryo background used for the artificial data. The description is the same as for Additional file 3. [file 12859_2015_534_MOESM4_ESM.zip]

Archive with 1 entries (1 files):
- 12859_2015_534_MOESM4_ESM.eps
